# Supplementary material for: Spotting of Volatile Signatures through GC-MS Analysis of Bacterial and Fungal Infections in Stored Potatoes (Solanum tuberosum L.)
Source: Foods. 2023 May 22;12(10):2083. doi: 10.3390/foods12102083 (PMC10216920; doi:10.3390/foods12102083)
Supplement: Supplementary file 1 [file foods-12-02083-s001.zip]

Archive with 1 entries (1 files):
- foods-2297468-supplementary.pdf
